# Supplementary material for: DNA metabarcoding to estimate diet overlap between the introduced Joro spider (Trichonephila clavata) and three native orb-weaving spiders
Source: PLoS One. 2026 Jun 24;21(6):e0351929. doi: 10.1371/journal.pone.0351929 (PMC13293469; doi:10.1371/journal.pone.0351929)
Supplement: S1 Table — A positive detection occurred when at least 21 reads were present for a given prey taxa by individual spider. (XLSX) [file pone.0351929.s002.xlsx]

## Sheet: prey taxa
S1 Table. Table displays the number of individuals with a given prey taxa detected in spider gut samples, where counts are organized by focal spider species. A positive detection occurred when at least 21 reads were present for a given prey taxa by individual spider.
	Orb-weaving spider taxa
Prey DNA taxa detected	A. marmoreus	T. clavata	G. cancriformis	N. crucifera
Blattodea.Blattellidae	0	1	0	0
Blattodea.Rhinotermitidae	0	1	0	0
Coleoptera.Bolboceratidae	0	3	0	0
Coleoptera.Carabidae	1	31	0	0
Coleoptera.Chrysomelidae	0	2	0	0
Coleoptera.Ciidae	0	3	0	0
Coleoptera.Cleridae	0	1	0	0
Coleoptera.Coccinellidae	0	6	0	0
Coleoptera.Cryptophagidae	0	1	0	0
Coleoptera.Curculionidae	2	62	5	3
Coleoptera.Elateridae	1	5	0	1
Coleoptera.Eucnemidae	0	3	0	0
Coleoptera.Geotrupidae	1	2	0	0
Coleoptera.Hydrophilidae	0	4	0	0
Coleoptera.Lampyridae	0	1	0	0
Coleoptera.Leiodidae	0	1	0	0
Coleoptera.Monotomidae	0	2	0	0
Coleoptera.Nitidulidae	0	4	0	0
Coleoptera.Phalacridae	0	1	0	0
Coleoptera.Ptilodactylidae	0	1	0	0
Coleoptera.Ptinidae	0	1	0	0
Coleoptera.Scarabaeidae	2	57	1	1
Coleoptera.Scirtidae	0	1	0	0
Coleoptera.Silvanidae	0	2	0	0
Coleoptera.Staphylinidae	3	34	1	1
Coleoptera.Throscidae	0	1	0	0
Diptera.Agromyzidae	0	5	0	0
Diptera.Anisopodidae	1	3	0	0
Diptera.Anthomyiidae	1	15	0	0
Diptera.Anthomyzidae	0	2	0	0
Diptera.Asteiidae	0	1	1	0
Diptera.Aulacigastridae	0	1	0	0
Diptera.Bibionidae	0	6	0	0
Diptera.Calliphoridae	2	16	0	0
Diptera.Cecidomyiidae	1	30	0	1
Diptera.Ceratopogonidae	3	48	3	1
Diptera.Chaoboridae	0	14	0	0
Diptera.Chironomidae	1	109	5	2
Diptera.Chloropidae	0	48	3	0
Diptera.Conopidae	0	1	0	0
Diptera.Culicidae	0	9	0	0
Diptera.Dolichopodidae	5	38	1	0
Diptera.Drosophilidae	1	63	5	2
Diptera.Empididae	0	3	0	0
Diptera.Ephydridae	2	22	3	0
Diptera.Fanniidae	0	4	0	0
Diptera.Heleomyzidae	0	2	0	0
Diptera.Keroplatidae	0	4	0	0
Diptera.Lauxaniidae	0	18	1	0
Diptera.Limoniidae	0	10	0	2
Diptera.Lonchaeidae	0	4	2	0
Diptera.Milichiidae	2	2	2	0
Diptera.Muscidae	2	61	0	0
Diptera.Mycetophilidae	1	15	0	2
Diptera.Phoridae	1	82	3	0
Diptera.Pipunculidae	0	3	0	0
Diptera.Platypezidae	1	12	1	0
Diptera.Platystomatidae	0	4	0	0
Diptera.Polleniidae	0	6	0	0
Diptera.Psilidae	1	0	0	0
Diptera.Psychodidae	0	6	0	0
Diptera.Sarcophagidae	3	21	0	0
Diptera.Scatopsidae	1	14	0	0
Diptera.Sciaridae	2	70	1	1
Diptera.Sciomyzidae	0	4	0	0
Diptera.Sepsidae	0	7	0	1
Diptera.Simuliidae	1	8	0	0
Diptera.Sphaeroceridae	2	55	7	0
Diptera.Stratiomyidae	0	4	0	1
Diptera.Syrphidae	3	29	0	0
Diptera.Tabanidae	1	1	0	0
Diptera.Tachinidae	4	28	4	0
Diptera.Tephritidae	0	1	0	0
Diptera.Tipulidae	0	1	0	0
Diptera.Ulidiidae	2	8	2	0
Ephemeroptera.Baetidae	0	2	0	0
Hemiptera.Acanaloniidae	0	10	0	0
Hemiptera.Alydidae	0	2	0	0
Hemiptera.Anthocoridae	0	2	0	0
Hemiptera.Aphididae	0	60	0	4
Hemiptera.Aphrophoridae	0	28	1	0
Hemiptera.Blissidae	0	9	0	0
Hemiptera.Cercopidae	0	25	0	1
Hemiptera.Cicadellidae	3	78	1	2
Hemiptera.Clastopteridae	0	11	0	0
Hemiptera.Coreidae	0	4	0	0
Hemiptera.Cydnidae	0	7	0	0
Hemiptera.Delphacidae	0	1	0	0
Hemiptera.Enicocephalidae	0	1	0	0
Hemiptera.Flatidae	1	34	0	2
Hemiptera.Lygaeidae	1	3	0	0
Hemiptera.Membracidae	0	14	0	2
Hemiptera.Miridae	0	22	0	3
Hemiptera.Nabidae	0	1	0	0
Hemiptera.Pentatomidae	2	30	0	3
Hemiptera.Phylloxeridae	0	2	0	0
Hemiptera.Plataspidae	0	7	0	0
Hemiptera.Psyllidae	0	2	0	0
Hemiptera.Rhyparochromidae	0	10	0	0
Hemiptera.Scutelleridae	0	1	0	0
Hemiptera.Thyreocoridae	0	1	0	0
Hemiptera.Tingidae	0	3	0	0
Hymenoptera.Aphelinidae	0	8	0	0
Hymenoptera.Apidae	1	9	0	0
Hymenoptera.Bethylidae	0	1	0	0
Hymenoptera.Braconidae	0	13	1	0
Hymenoptera.Cynipidae	1	1	0	0
Hymenoptera.Dryinidae	0	0	0	0
Hymenoptera.Encyrtidae	0	2	0	0
Hymenoptera.Eulophidae	0	10	0	0
Hymenoptera.Eupelmidae	1	1	0	0
Hymenoptera.Figitidae	0	1	0	0
Hymenoptera.Ichneumonidae	2	26	0	0
Hymenoptera.Mymaridae	0	0	0	0
Hymenoptera.Perilampidae	0	1	0	0
Hymenoptera.Platygastridae	0	1	0	0
Hymenoptera.Pompilidae	0	1	0	0
Hymenoptera.Pteromalidae	0	1	0	0
Hymenoptera.Tenthredinidae	0	3	0	0
Hymenoptera.Torymidae	0	1	0	0
Hymenoptera.Vespidae	1	1	0	0
Lepidoptera.Acrolophidae	1	0	0	0
Lepidoptera.Batrachedridae	0	1	0	0
Lepidoptera.Bucculatricidae	0	5	0	0
Lepidoptera.Cosmopterigidae	0	1	0	0
Lepidoptera.Crambidae	0	8	0	0
Lepidoptera.Drepanidae	0	2	0	0
Lepidoptera.Dryadaulidae	0	0	0	0
Lepidoptera.Epipyropidae	0	1	0	0
Lepidoptera.Erebidae	1	10	0	1
Lepidoptera.Gelechiidae	0	2	0	0
Lepidoptera.Geometridae	0	5	0	1
Lepidoptera.Hesperiidae	1	2	0	0
Lepidoptera.Meessiidae	0	3	0	0
Lepidoptera.Noctuidae	2	35	0	1
Lepidoptera.Notodontidae	1	1	0	0
Lepidoptera.Oecophoridae	0	1	0	0
Lepidoptera.Pterophoridae	0	1	0	0
Lepidoptera.Pyralidae	0	2	0	0
Lepidoptera.Sesiidae	0	6	0	0
Lepidoptera.Sphingidae	0	2	0	0
Lepidoptera.Tortricidae	0	5	0	0
Mantodea.Mantidae	0	2	0	0
Neuroptera.Chrysopidae	0	0	0	2
Neuroptera.Hemerobiidae	0	2	0	0
Orthoptera.Acrididae	1	0	0	0
Orthoptera.Gryllacrididae	0	1	0	0
Orthoptera.Gryllidae	0	11	0	3
Orthoptera.Tettigoniidae	0	1	0	0
Psocoptera.Amphipsocidae	0	39	0	2
Psocoptera.Caeciliusidae	0	5	0	1
Psocoptera.Lachesillidae	0	3	0	0
Psocoptera.Peripsocidae	0	19	0	0
Psocoptera.Philotarsidae	0	1	0	0
Psocoptera.Psocidae	1	40	0	1
Sarcoptiformes.Acaridae	0	3	0	0
Sarcoptiformes.Scheloribatidae	0	1	0	0
Trichoptera.Hydropsychidae	0	3	0	0
Trichoptera.Lepidostomatidae	0	1	0	0
Trichoptera.Polycentropodidae	0	1	0	0
Trichoptera.Psychomyiidae	0	1	0	0
Trichoptera.Uenoidae	0	2	0	0
Trombidiformes.Eriophyidae	0	1	0	0
Trombidiformes.Eupodidae	0	0	0	1
