# Supplementary material for: DNA metabarcoding to estimate diet overlap between the introduced Joro spider (Trichonephila clavata) and three native orb-weaving spiders
Source: PLoS One. 2026 Jun 24;21(6):e0351929. doi: 10.1371/journal.pone.0351929 (PMC13293469; doi:10.1371/journal.pone.0351929)
Supplement: S2 Table — The differences in rank between the two methods may be that more individuals of the taxa were consumed, and frequency only accounts for presence or absence. (XLSX) [file pone.0351929.s003.xlsx]

## Sheet: comredsum
S2 Table. Represents the rank abundance of taxa detected by number of frequency detected in all spider samples (A) and total reads recovered from samples for the most common 52 taxa detected in spider DNA samples (B). Shaded area taxa are to emphasize the number of dipterans detected. The differences in ranks between the two methods may be that more individuals of the taxa were consumed, and the …
A	taxa	detection frequency	B	taxa	total reads
	Diptera.Chironomidae	121		Diptera.Drosophilidae	1595700
	Diptera.Phoridae	93		Diptera.Chironomidae	1304644
	Hemiptera.Cicadellidae	85		Coleoptera.Scarabaeidae	1275928
	Diptera.Sciaridae	83		Hemiptera.Cicadellidae	1266754
	Diptera.Drosophilidae	81		Coleoptera.Curculionidae	1082619
	Coleoptera.Curculionidae	73		Diptera.Phoridae	1077111
	Diptera.Muscidae	66		Hemiptera.Aphrophoridae	1059035
	Diptera.Sphaeroceridae	66		Coleoptera.Staphylinidae	858186
	Hemiptera.Aphididae	65		Diptera.Muscidae	857771
	Coleoptera.Scarabaeidae	62		Hemiptera.Flatidae	628171
	Diptera.Ceratopogonidae	58		Diptera.Sciaridae	560458
	Diptera.Chloropidae	54		Coleoptera.Carabidae	511065
	Diptera.Dolichopodidae	45		Hemiptera.Pentatomidae	507542
	Psocoptera.Psocidae	44		Diptera.Sphaeroceridae	502304
	Coleoptera.Staphylinidae	41		Diptera.Dolichopodidae	458288
	Psocoptera.Amphipsocidae	40		Diptera.Lauxaniidae	414724
	Hemiptera.Flatidae	38		Diptera.Chloropidae	405646
	Lepidoptera.Noctuidae	38		Hemiptera.Clastopteridae	364615
	Hemiptera.Pentatomidae	37		Psocoptera.Psocidae	352228
	Diptera.Tachinidae	35		Lepidoptera.Noctuidae	348862
	Diptera.Cecidomyiidae	33		Hemiptera.Membracidae	276672
	Diptera.Syrphidae	32		Hemiptera.Miridae	269303
	Coleoptera.Carabidae	31		Lepidoptera.Erebidae	252457
	Hemiptera.Aphrophoridae	29		Diptera.Syrphidae	250955
	Hymenoptera.Ichneumonidae	28		Diptera.Chaoboridae	204170
	Diptera.Ephydridae	27		Diptera.Ceratopogonidae	180683
	Hemiptera.Cercopidae	25		Hemiptera.Acanaloniidae	177111
	Diptera.Sarcophagidae	24		Diptera.Tachinidae	161447
	Hemiptera.Miridae	24		Psocoptera.Amphipsocidae	159378
	Psocoptera.Peripsocidae	20		Diptera.Ephydridae	151496
	Diptera.Lauxaniidae	19		Hemiptera.Aphididae	145883
	Diptera.Mycetophilidae	19		Diptera.Platypezidae	102787
	Diptera.Anthomyiidae	18		Diptera.Anthomyiidae	102122
	Diptera.Calliphoridae	18		Diptera.Calliphoridae	99469
	Hemiptera.Membracidae	16		Diptera.Sepsidae	82909
	Diptera.Platypezidae	15		Diptera.Scatopsidae	71088
	Diptera.Chaoboridae	14		Hymenoptera.Ichneumonidae	62485
	Orthoptera.Gryllidae	14		Diptera.Sarcophagidae	62425
	Diptera.Scatopsidae	13		Psocoptera.Peripsocidae	53327
	Hymenoptera.Braconidae	13		Orthoptera.Gryllidae	47700
	Lepidoptera.Erebidae	13		Diptera.Ulidiidae	44456
	Diptera.Limoniidae	12		Diptera.Simuliidae	39992
	Diptera.Ulidiidae	12		Diptera.Limoniidae	26367
	Hemiptera.Clastopteridae	11		Diptera.Mycetophilidae	25125
	Hemiptera.Acanaloniidae	10		Hemiptera.Cercopidae	25116
	Diptera.Culicidae	9		Hemiptera.Rhyparochromidae	24661
	Diptera.Sepsidae	9		Diptera.Cecidomyiidae	19060
	Diptera.Simuliidae	9		Diptera.Culicidae	17206
	Hemiptera.Blissidae	9		Hemiptera.Blissidae	11080
	Hemiptera.Rhyparochromidae	9		Hymenoptera.Eulophidae	11075
	Hymenoptera.Apidae	9		Hymenoptera.Apidae	8376
	Hymenoptera.Eulophidae	9		Hymenoptera.Braconidae	6012
