# Supplementary material for: DNA metabarcoding to estimate diet overlap between the introduced Joro spider (Trichonephila clavata) and three native orb-weaving spiders
Source: PLoS One. 2026 Jun 24;21(6):e0351929. doi: 10.1371/journal.pone.0351929 (PMC13293469; doi:10.1371/journal.pone.0351929)
Supplement: S3 Table — (XLSX) [file pone.0351929.s004.xlsx]

## Sheet: indicator analysis
S3 Table. Indicator species analysis output.
Multilevel	pattern	analysis
	---------------------------
	Association	function:	r.g
	Significance	level	(alpha):	0.05
	Total	number	of	species:	164
	Selected	number	of	species:	34
	Number	of	species	associated	to	1	group:	27
	Number	of	species	associated	to	2	groups:	7
	Number	of	species	associated	to	3	groups:	0
	List	of	species	associated	to	each	combination:
Group	FEMALE	JORO	#sps.	26
	stat	p.value			prey size	average size (mm)
Diptera.Chironomidae	0.545	0.001	***		tiny	2	0.1-10; <5
Diptera.Phoridae	0.49	0.001	***		tiny	2	0.4-7; <2-4mm
Diptera.Sciaridae	0.415	0.001	***		tiny	3	1.0-11.0; <5
Diptera.Muscidae	0.408	0.001	***		small		4.0-12; <6
Hemiptera.Cicadellidae	0.405	0.001	***		small		2.0-30; <13
Hemiptera.Aphididae	0.401	0.001	***		small
Diptera.Chloropidae	0.363	0.001	***		small		2.0-5.0mm
Coleoptera.Scarabaeidae	0.349	0.001	***		small-large		1.o-150mm
Psocoptera.Amphipsocidae	0.334	0.002	**		small		1.0-10mm
Diptera.Drosophilidae	0.332	0.001	***		small		1.0-6mm
Psocoptera.Psocidae	0.315	0.002	**		small
Hemiptera.Aphrophoridae	0.296	0.002	**		small		2025-05-15
Coleoptera.Carabidae	0.284	0.007	**		small-large
Coleoptera.Curculionidae	0.283	0.003	**		small-large
Hemiptera.Cercopidae	0.274	0.006	**		small		6.0-9mm
Psocoptera.Peripsocidae	0.273	0.008	**		small
Diptera.Sphaeroceridae	0.261	0.003	**		small		1-5mm
Hemiptera.Flatidae	0.253	0.009	**		small		3-5mm
Diptera.Cecidomyiidae	0.25	0.014	*		small
Lepidoptera.Noctuidae	0.238	0.011	*		small		2-3mm
Diptera.Ceratopogonidae	0.234	0.022	*		small		1.5-5mm	biting midges
Diptera.Chaoboridae	0.234	0.017	*		small		2-10mm
Diptera.Lauxaniidae	0.221	0.028	*		small		<7mm
Hemiptera.Clastopteridae	0.207	0.041	*		small		<13mm
Hemiptera.Rhyparochromidae	0.197	0.047	*		small		3-15mm
Hymenoptera.Eulophidae	0.197	0.05	*		tiny		1.25-1.7mm
Group	Neoscona	#sps.	1
	stat	p.value
Neuroptera.Chrysopidae	0.184	0.024	*		small-large		6-35mm
Group	Amarmoreus+FEMALE	JORO	#sps.	6
	stat	p.value
Diptera.Dolichopodidae	0.314	0.001	***		small		1-9mm
Diptera.Syrphidae	0.274	0.007	**		medium-large		4-25mm
Diptera.Sarcophagidae	0.251	0.009	**		small-medium		8-17mm
Hymenoptera.Ichneumonidae	0.241	0.018	*		small-large		3-40mm
Coleoptera.Staphylinidae	0.231	0.009	**		small		1-35mm;most 2-8mm
Diptera.Calliphoridae	0.21	0.039	*		small		8-10mm
Group	FEMALE	JORO+Neoscona	#sps.	1
	stat	p.value
Hemiptera.Miridae	0.216	0.031	*		small		8-12mm
---
Signif.	codes:	0	‘***’	0.001	‘**’	0.01	‘*’	0.05	‘.’	0.1	‘	’	1
